# Supplementary material for: Detection and Characterization of Invertebrate Iridoviruses Found in Reptiles and Prey Insects in Europe over the Past Two Decades
Source: Viruses. 2019 Jul 2;11(7):600. doi: 10.3390/v11070600 (PMC6669658; doi:10.3390/v11070600)
Supplement: Supplementary file 1 [file viruses-11-00600-s001.zip]

Archive with 9 entries (9 files):
- IIV_Supplementary Table S3-diagnostic samples.docx
- IIV_Supplementary Table S4-sequence identities_final.docx
- IIV_Supplementary_Table-S2-primers.docx
- IIV_Suppl_Table S1_Bearded dragons.docx
- Suppl Fig S2_final.docx
- Suppl Fig S3.docx
- Suppl Fig S5_Bearded dragon transmission study_final_corr.docx
- Suppl-FigS4_cricket bioassay_final.docx
- Suppl.Fig.1_MCP tree_final.docx
